# Supplementary material for: The larva of Oecetis tripunctata (Fabricius, 1793) (Trichoptera, Leptoceridae)
Source: Zookeys. 2014 Oct 13;(445):117–26. doi: 10.3897/zookeys.445.8153 (PMC4205744; doi:10.3897/zookeys.445.8153)
Supplement: XML Treatment for Oecetis tripunctata [file zookeys.445.8153-treatment1.xml]

<!DOCTYPE tp:taxon-treatment
  PUBLIC "-//TaxonX//DTD Taxonomic Treatment Publishing DTD v0 20100105//EN" "tax-treatment-NSO.dtd">
<tp:taxon-treatment xmlns:tp="http://www.plazi.org/taxpub"><tp:treatment-meta><kwd-group><label>Taxon classification</label><kwd><named-content content-type="kingdom">Animalia</named-content></kwd><kwd><named-content content-type="order">Trichoptera</named-content></kwd><kwd><named-content content-type="family">Leptoceridae</named-content></kwd></kwd-group><mixed-citation publication-type="journal"><person-group><name><surname>Waringer</surname><given-names>Johann</given-names></name><name><surname>Graf</surname><given-names>Wolfram</given-names></name></person-group><article-title>The larva of <italic><tp:taxon-name><tp:taxon-name-part taxon-name-part-type="genus">Oecetis</tp:taxon-name-part> <tp:taxon-name-part taxon-name-part-type="species">tripunctata</tp:taxon-name-part></tp:taxon-name></italic> (Fabricius, 1793) (<tp:taxon-name><tp:taxon-name-part taxon-name-part-type="order">Trichoptera</tp:taxon-name-part></tp:taxon-name>, <tp:taxon-name><tp:taxon-name-part taxon-name-part-type="family">Leptoceridae</tp:taxon-name-part></tp:taxon-name>)</article-title><source>Zookeys</source><day>13</day><month>10</month><year>2014</year><volume>2014</volume><issue>445</issue><fpage>117</fpage><lpage>126</lpage><pub-id pub-id-type="doi">10.3897/zookeys.445.8153</pub-id></mixed-citation></tp:treatment-meta><tp:nomenclature><tp:taxon-name>
                        <tp:taxon-name-part taxon-name-part-type="genus">Oecetis</tp:taxon-name-part>
                        <tp:taxon-name-part taxon-name-part-type="species">tripunctata</tp:taxon-name-part>
                    </tp:taxon-name><tp:taxon-authority>(Fabricius, 1793)</tp:taxon-authority><xref> Description of the 5th instar larva</xref></tp:nomenclature><tp:treatment-sec sec-type="description"><sec sec-type="Diagnosis"><title>Diagnosis.</title><p>Mandible sickle-shaped, with only one cutting edge; head capsule without distinct dark patches; hind tibiae without double row of long setal fringes; number of long setae on protrochantinus is &gt; 1; basal setae on 2nd and 3rd tarsal claw rudimentary.</p></sec><sec sec-type="Biometry"><title>Biometry.</title><p>Body length of 5th instar larvae ranging from 2.7 to 4.5 mm, head width from 0.66 to 0.70 mm (n = 15).</p></sec><sec sec-type="Head"><title>Head.</title><p>Head capsule surface very smooth, roundish and hypognathous with pale yellow coloration. Light muscle attachment spots on frontoclypeus and parietalia very indistinct (Figs <xref ref-type="fig" rid="F1">1–2</xref>). White ring present around eyes (Fig. <xref ref-type="fig" rid="F1">1</xref>). In addition to complete set of primary setae, head capsule densely covered by pale secondary setae, especially at anterolateral corners, dorsally of eyes and over frontoclypeus (Figs <xref ref-type="fig" rid="F1">1</xref>, <xref ref-type="fig" rid="F1">4</xref>, <xref ref-type="fig" rid="F1">5</xref>). Frontoclypeus elongated, narrow, with very shallow central constriction at eye level (Figs <xref ref-type="fig" rid="F1">1</xref>, <xref ref-type="fig" rid="F1">5</xref>). Subocular ecdysial line running from foramen occipitale to lateral section of parietalia, ventrally to the eyes. Anteriorly of the eyes the subocular ecdysial line bends dorsally, eventually meeting frontoclypeal suture (Fig. <xref ref-type="fig" rid="F1">1e</xref>). Antennae slender, approximately six times longer than its width at widest section, situated at extreme anterior end of parietalia and originating from a socket-like ridge (Fig. <xref ref-type="fig" rid="F1">5a</xref>). Labrum light brown, quadrangular, with anterior median notch (Fig. <xref ref-type="fig" rid="F1">1</xref>); in addition to 6 pairs of primary setae, with numerous secondary setae on dorsal surface (Fig. <xref ref-type="fig" rid="F1">1ss</xref>). Maxillary palps very long, distinctly protruding labrum (Fig. <xref ref-type="fig" rid="F1">2mp</xref>). Ventral apotome trapezoidal in shape (Fig. <xref ref-type="fig" rid="F1">2a</xref>), pale yellow with light brown anterior border; apotome not separating parietalia posteriorly. Mandibles single-bladed, sickle-shaped, with only 1 cutting edge; with sharp terminal tooth and 1–2 subapical secondary teeth (Fig. <xref ref-type="fig" rid="F1">3</xref>).</p><fig id="F1" position="float" orientation="portrait"><label>Figures 1–6.</label><caption><p><italic><tp:taxon-name><tp:taxon-name-part taxon-name-part-type="genus">Oecetis</tp:taxon-name-part> <tp:taxon-name-part taxon-name-part-type="species">tripunctata</tp:taxon-name-part></tp:taxon-name></italic> (Fabricius, 1793), 5th instar larva. <bold>1</bold> Head, dorsal view (e = subocular ecdysial line bending dorsally and meeting frontoclypeal suture; ss = secondary setae on labrum) <bold>2</bold> Head, ventral view (a = ventral apotome; mp = maxillary palp) <bold>3</bold> Mandibles, dorsal view <bold>4</bold> Head, thorax and 1st abdominal segment, right lateral view (p = pronotum; ms = mesonotum; mt = metanotum; dp = dorsal protuberance; lp = lateral protuberance) <bold>5</bold> Head and thorax, dorsal view (a = antenna) <bold>6</bold> Right protrochantin, lateral view (p = pale setae). Scale bars: 0.5 mm (except Figs <bold>3</bold>, <bold>6:</bold> 0.1 mm).</p></caption><graphic xmlns:xlink="http://www.w3.org/1999/xlink" xlink:href="zookeys-445-117-g001.jpg" position="float" orientation="portrait" xlink:type="simple" id="oo_32648.jpg"/></fig></sec><sec sec-type="Thorax"><title>Thorax.</title><p>Pronotum covering posterior section of head, light yellowish-brown, semitransparent, without distinct markings and muscle attachment spots (Fig. <xref ref-type="fig" rid="F1">5</xref>); dense continuous row of straight, pale setae along anterior border; pronotal surface densely covered by high number of pale setae (Figs <xref ref-type="fig" rid="F1">1</xref>, <xref ref-type="fig" rid="F1">4</xref>). Pleural sclerites pale, semicircular, with thin, blackish-brown ventral margins; anteriorly, with pale, large, ear-like protrochantin bearing numerous pale setae (Fig. <xref ref-type="fig" rid="F1">6p</xref>). Prosternal horn absent.</p><p>Mesonotum completely covered by two sclerites, yellowish and paler than pronotum, with distinct markings and muscle attachment spots (Figs <xref ref-type="fig" rid="F1">4</xref>, <xref ref-type="fig" rid="F1">5</xref>); dense cover of <!--PageBreak--><!--PageBreak--><!--PageBreak-->pale setae on the surface and along anterior border. Pleural sclerites pale, with thin, blackish-brown ventral margin (Fig. <xref ref-type="fig" rid="F1">4</xref>). Mesoventer without setae.</p><p>Metanotum without sclerotization except by pleural sclerites and with dense dorsal setal cover; pleural sclerites arrangement as on mesonotum (Fig. <xref ref-type="fig" rid="F1">4</xref>).</p><p>Legs yellowish, with very numerous setae, especially on coxae, trochanters and femora (Figs <xref ref-type="fig" rid="F2">7</xref>–<xref ref-type="fig" rid="F2">9</xref>); tibiae and tarsi undivided and without central constrictions. Femur of foreleg much wider than those of mid- and hind legs. Claw of mid leg curved and not hook-shaped (Fig. <xref ref-type="fig" rid="F2">8</xref>). Long setal fringes for swimming lacking on hind legs; distal section of hind trochanter broadened and club-like (Fig. <xref ref-type="fig" rid="F2">9</xref>).</p><fig id="F2" position="float" orientation="portrait"><label>Figures 7–12.</label><caption><p><italic><tp:taxon-name><tp:taxon-name-part taxon-name-part-type="genus">Oecetis</tp:taxon-name-part> <tp:taxon-name-part taxon-name-part-type="species">tripunctata</tp:taxon-name-part></tp:taxon-name></italic> (Fabricius, 1793), 5th instar larva. <bold>7</bold> Left 1st leg, posterior view <bold>8</bold> Left 2nd leg, posterior view <bold>9</bold> Left 3rd leg, posterior view <bold>10</bold> Tip of abdomen, dorsal view (ds = dorsal setae) <bold>11</bold> Tip of abdomen, left posterolateral view (ah = 2 accessory hooks on anal claw) <bold>12a</bold> Larva and case, right lateral view <bold>12b</bold> Tip of larval case, posterior view. Scale bars: 0.1 mm (except Fig. <bold>10:</bold> 0.5 mm and Fig. <bold>11:</bold> 1 mm).</p></caption><graphic xmlns:xlink="http://www.w3.org/1999/xlink" xlink:href="zookeys-445-117-g002.jpg" position="float" orientation="portrait" xlink:type="simple" id="oo_32649.jpg"/></fig></sec><sec sec-type="Abdomen"><title>Abdomen.</title><p>First abdominal segment with one dorsal (Fig. <xref ref-type="fig" rid="F1">4dp</xref>) and two lateral protuberances (Fig. <xref ref-type="fig" rid="F1">4lp</xref>), the latter with very pale and inconspicuous lateral sclerites. Lateral fringe present from segments 3–7, consisting of extremely short, pale hairs. Dorsum of 9th abdominal segment with 6–8 setae (Fig. <xref ref-type="fig" rid="F2">10ds</xref>). Anal prolegs medium brown, anal claws dark brown, each with two small dorsal accessory hooks (Fig. <xref ref-type="fig" rid="F1">11ah</xref>). Anal region without rows of spines and tooth-edges figs (Fig. <xref ref-type="fig" rid="F2">11</xref>).</p><p>Gills single-filamented; dorsal gills present at most from 2nd segment (presegmental position) to 3rd segment (presegmental position); ventral gills only at 3rd segment (presegmental); lateral gills absent.</p></sec><sec sec-type="Case"><title>Case.</title><p>Larval case 3.0–3.7 mm long (n = 15), curved, tapered (width at anterior opening 1.2–1.5 mm and at posterior opening 0.6–0.7 mm), consisting of mix of mineral particles of unequal grain size (Fig. <xref ref-type="fig" rid="F2">12a</xref>). Posterior case opening partly closed by terminal silken membrane with oval foramen 0.2 mm wide and arranged transversally; ventral lip of membrane slightly protruding, creating an upward-directed twist of the foramen (Fig. <xref ref-type="fig" rid="F2">12b</xref>).</p><sec sec-type="Synoptic key for the currently known European Oecetis larvae (final instars; Table 1)"><title>Synoptic key for the currently known European <italic><tp:taxon-name><tp:taxon-name-part taxon-name-part-type="genus">Oecetis</tp:taxon-name-part></tp:taxon-name></italic> larvae (final instars; Table <xref ref-type="table" rid="T1">1</xref>)</title><p>Within genus <italic><tp:taxon-name><tp:taxon-name-part taxon-name-part-type="genus">Oecetis</tp:taxon-name-part></tp:taxon-name></italic>, <italic><tp:taxon-name><tp:taxon-name-part taxon-name-part-type="genus">Oecetis</tp:taxon-name-part> <tp:taxon-name-part taxon-name-part-type="species">tripunctata</tp:taxon-name-part></tp:taxon-name></italic> keys together with <italic><tp:taxon-name><tp:taxon-name-part taxon-name-part-type="genus">Oecetis</tp:taxon-name-part> <tp:taxon-name-part taxon-name-part-type="species">intima</tp:taxon-name-part></tp:taxon-name></italic> McLachlan, 1877 and <italic><tp:taxon-name><tp:taxon-name-part taxon-name-part-type="genus">Oecetis</tp:taxon-name-part> <tp:taxon-name-part taxon-name-part-type="species">notata</tp:taxon-name-part></tp:taxon-name></italic> (Rambur, 1842) (Table <xref ref-type="table" rid="T1">1</xref>). <italic><tp:taxon-name><tp:taxon-name-part taxon-name-part-type="genus">Oecetis</tp:taxon-name-part> <tp:taxon-name-part taxon-name-part-type="species">tripunctata</tp:taxon-name-part></tp:taxon-name></italic> is easily separated from the other two species by the fact that a double row of long setal fringes is lacking at the hind tibiae (Fig. <xref ref-type="fig" rid="F2">9</xref>) and that several long setae are present on the protrochantinus (Fig. <xref ref-type="fig" rid="F1">6</xref>).</p></sec><sec sec-type="Biological remarks"><title>Biological remarks</title><p>Our collection time of the larvae is in accordance with the reported spring to summer emergence and flight periods of the species; the emergence period is short and mostly limited to two months or less (<xref ref-type="bibr" rid="B6">Graf et al. 2008</xref>). In a light trap study from the nearby river March, we observed <italic><tp:taxon-name><tp:taxon-name-part taxon-name-part-type="genus">Oecetis</tp:taxon-name-part> <tp:taxon-name-part taxon-name-part-type="species">tripunctata</tp:taxon-name-part></tp:taxon-name></italic> to be on the wing only from June 27th to August 3rd (<xref ref-type="bibr" rid="B23">Waringer and Graf 2006</xref>).</p><p>As pointed out by <xref ref-type="bibr" rid="B26">Wiggins (1996)</xref>, <!--PageBreak--><!--PageBreak--><italic><tp:taxon-name><tp:taxon-name-part taxon-name-part-type="genus">Oecetis</tp:taxon-name-part></tp:taxon-name></italic> larvae are bottom-dwellers covering a wide range of habitats from lentic to lotic environments and may be even collected from brackish waters (e.g., <italic><tp:taxon-name><tp:taxon-name-part taxon-name-part-type="genus">Oecetis</tp:taxon-name-part> <tp:taxon-name-part taxon-name-part-type="species">intima</tp:taxon-name-part></tp:taxon-name></italic>; <xref ref-type="bibr" rid="B10">Lepneva 1964</xref>). In Europe, the preferred habitats are lowland rivers with low current velocities, e.g. the Raab and the March systems in Austria.</p><p>The long, single-bladed predatory jaws of <!--PageBreak--><italic><tp:taxon-name><tp:taxon-name-part taxon-name-part-type="genus">Oecetis</tp:taxon-name-part> <tp:taxon-name-part taxon-name-part-type="species">tripunctata</tp:taxon-name-part></tp:taxon-name></italic> and most other known <italic><tp:taxon-name><tp:taxon-name-part taxon-name-part-type="genus">Oecetis</tp:taxon-name-part></tp:taxon-name></italic> larvae are unusual among cased caddisflies; they are used for catching worms and chironomid larvae which are ingested whole (<xref ref-type="bibr" rid="B21">Wallace et al. 2003</xref>). Interestingly, <italic><tp:taxon-name><tp:taxon-name-part taxon-name-part-type="genus">Oecetis</tp:taxon-name-part> <tp:taxon-name-part taxon-name-part-type="species">struckii</tp:taxon-name-part></tp:taxon-name></italic>, once attributed to genus <italic><tp:taxon-name><tp:taxon-name-part taxon-name-part-type="genus">Paroecetis</tp:taxon-name-part></tp:taxon-name></italic> Lestage, is unique in that the mandibles are double-edged (Fig. <xref ref-type="fig" rid="F3">13</xref>, arrows). Nevertheless, <xref ref-type="bibr" rid="B25">Wiberg-Larsen and Waringer (1998)</xref> reported also for this <italic><tp:taxon-name><tp:taxon-name-part taxon-name-part-type="genus">Oecetis</tp:taxon-name-part></tp:taxon-name></italic> species only animal remains in the foregut (<tp:taxon-name><tp:taxon-name-part taxon-name-part-type="order">Testacea</tp:taxon-name-part></tp:taxon-name>, <tp:taxon-name><tp:taxon-name-part taxon-name-part-type="above-genus">Hydrachnellae</tp:taxon-name-part></tp:taxon-name>, <tp:taxon-name><tp:taxon-name-part taxon-name-part-type="order">Oribatei</tp:taxon-name-part></tp:taxon-name>, <tp:taxon-name><tp:taxon-name-part taxon-name-part-type="infraorder">Cladocera</tp:taxon-name-part></tp:taxon-name>, <italic><tp:taxon-name><tp:taxon-name-part taxon-name-part-type="genus">Asellus</tp:taxon-name-part></tp:taxon-name></italic>, <tp:taxon-name><tp:taxon-name-part taxon-name-part-type="family">Chironomidae</tp:taxon-name-part></tp:taxon-name>).</p><fig id="F3" position="float" orientation="portrait"><label>Figures 13–17.</label><caption><p><bold>13</bold> <italic><tp:taxon-name><tp:taxon-name-part taxon-name-part-type="genus">Oecetis</tp:taxon-name-part> <tp:taxon-name-part taxon-name-part-type="species">struckii</tp:taxon-name-part></tp:taxon-name></italic> Klapálek, 1903, 5th instar larva, left ventrolateral view (a = antenna, e = two cutting edges of the mandible) <bold>14</bold> <italic><tp:taxon-name><tp:taxon-name-part taxon-name-part-type="genus">Oecetis</tp:taxon-name-part> <tp:taxon-name-part taxon-name-part-type="species">testacea</tp:taxon-name-part></tp:taxon-name></italic> (Curtis, 1834), 5th instar larva, head, frontal view <bold>15</bold> <italic><tp:taxon-name><tp:taxon-name-part taxon-name-part-type="genus">Oecetis</tp:taxon-name-part> <tp:taxon-name-part taxon-name-part-type="species">furva</tp:taxon-name-part></tp:taxon-name></italic> (Rambur, 1842), 5th instar larva, right propleuron, lateral view (s = long seta on protrochantin) <bold>16</bold> <italic><tp:taxon-name><tp:taxon-name-part taxon-name-part-type="genus">Oecetis</tp:taxon-name-part> <tp:taxon-name-part taxon-name-part-type="species">notata</tp:taxon-name-part></tp:taxon-name></italic> (Rambur, 1842), 5th instar larva, head and 3rd leg, frontolateral view (f = two long setal fringes on hind tibia) <bold>17</bold> <italic><tp:taxon-name><tp:taxon-name-part taxon-name-part-type="genus">Oecetis</tp:taxon-name-part> <tp:taxon-name-part taxon-name-part-type="species">furva</tp:taxon-name-part></tp:taxon-name></italic> (Rambur, 1842), 5th instar larva, distal section of right 3rd tarsus and claw (b = basal seta). Scale bars: 0.1 mm.</p></caption><graphic xmlns:xlink="http://www.w3.org/1999/xlink" xlink:href="zookeys-445-117-g003.jpg" position="float" orientation="portrait" xlink:type="simple" id="oo_32650.jpg"/></fig></sec></sec></tp:treatment-sec><tp:treatment-sec><!--Section generated to contain objects referenced in tp:taxon-treatment.--><table-wrap id="T1" position="float" orientation="portrait"><label>Table 1.</label><caption><p>Synoptic key for the currently known European <italic><tp:taxon-name><tp:taxon-name-part taxon-name-part-type="genus">Oecetis</tp:taxon-name-part></tp:taxon-name></italic> (incl. <italic><tp:taxon-name><tp:taxon-name-part taxon-name-part-type="genus">Paroecetis</tp:taxon-name-part></tp:taxon-name></italic>) larvae (5th instars).</p></caption><table rules="all"><tbody><tr><th rowspan="1" colspan="1">Species/character</th><th rowspan="1" colspan="1">Mandible with 2 cutting edges (Fig. <xref ref-type="fig" rid="F3">13</xref>)?</th><th rowspan="1" colspan="1">Mandible sickle-shaped, 1 cutting edge (Fig. <xref ref-type="fig" rid="F1">3</xref>)?</th><th rowspan="1" colspan="1">Head with distinct dark patches (Fig. <xref ref-type="fig" rid="F3">14</xref>)?</th><th rowspan="1" colspan="1">Hind tibiae with 2 long setal fringes (Fig. <xref ref-type="fig" rid="F3">16</xref>)?</th><th rowspan="1" colspan="1">Number of long setae on protrochantin (Figs <xref ref-type="fig" rid="F1">6</xref>, <xref ref-type="fig" rid="F3">15</xref>)</th><th rowspan="1" colspan="1">Basal seta of 2nd and 3rd tarsal claw rudimentary? (Figs <xref ref-type="fig" rid="F2">9</xref>, <xref ref-type="fig" rid="F3">17</xref>)</th><th rowspan="1" colspan="1">References</th></tr><tr><td rowspan="1" colspan="1"><italic><tp:taxon-name><tp:taxon-name-part taxon-name-part-type="genus">Oecetis</tp:taxon-name-part> <tp:taxon-name-part taxon-name-part-type="species">furva</tp:taxon-name-part></tp:taxon-name></italic><xref ref-type="table-fn" rid="TN2"><sup>2</sup></xref></td><td rowspan="1" colspan="1">no</td><td rowspan="1" colspan="1">yes</td><td rowspan="1" colspan="1">yes</td><td rowspan="1" colspan="1">no</td><td rowspan="1" colspan="1">1</td><td rowspan="1" colspan="1">no</td><td rowspan="1" colspan="1"><xref ref-type="bibr" rid="B21">Wallace et al. 2003</xref>, <xref ref-type="bibr" rid="B24">Waringer and Graf 2011</xref></td></tr><tr><td rowspan="1" colspan="1"><italic><tp:taxon-name><tp:taxon-name-part taxon-name-part-type="genus">Oecetis</tp:taxon-name-part> <tp:taxon-name-part taxon-name-part-type="species">intima</tp:taxon-name-part></tp:taxon-name></italic></td><td rowspan="1" colspan="1">no</td><td rowspan="1" colspan="1">yes</td><td rowspan="1" colspan="1">no<xref ref-type="table-fn" rid="TN1"><sup>1</sup></xref></td><td rowspan="1" colspan="1">no</td><td rowspan="1" colspan="1">1</td><td rowspan="1" colspan="1">yes</td><td rowspan="1" colspan="1"><xref ref-type="bibr" rid="B10">Lepneva 1964</xref></td></tr><tr><td rowspan="1" colspan="1"><italic><tp:taxon-name><tp:taxon-name-part taxon-name-part-type="genus">Oecetis</tp:taxon-name-part> <tp:taxon-name-part taxon-name-part-type="species">lacustris</tp:taxon-name-part></tp:taxon-name></italic></td><td rowspan="1" colspan="1">no</td><td rowspan="1" colspan="1">yes</td><td rowspan="1" colspan="1">yes</td><td rowspan="1" colspan="1">no</td><td rowspan="1" colspan="1">several</td><td rowspan="1" colspan="1">yes</td><td rowspan="3" colspan="1"><xref ref-type="bibr" rid="B21">Wallace et al. 2003</xref>, <xref ref-type="bibr" rid="B24">Waringer and Graf 2011</xref></td></tr><tr><td rowspan="1" colspan="1"><italic><tp:taxon-name><tp:taxon-name-part taxon-name-part-type="genus">Oecetis</tp:taxon-name-part> <tp:taxon-name-part taxon-name-part-type="species">notata</tp:taxon-name-part></tp:taxon-name></italic></td><td rowspan="1" colspan="1">no</td><td rowspan="1" colspan="1">yes</td><td rowspan="1" colspan="1">no</td><td rowspan="1" colspan="1">yes</td><td rowspan="1" colspan="1">several</td><td rowspan="1" colspan="1">no</td></tr><tr><td rowspan="1" colspan="1"><italic><tp:taxon-name><tp:taxon-name-part taxon-name-part-type="genus">Oecetis</tp:taxon-name-part> <tp:taxon-name-part taxon-name-part-type="species">ochracea</tp:taxon-name-part></tp:taxon-name></italic><xref ref-type="table-fn" rid="TN2"><sup>2</sup></xref></td><td rowspan="1" colspan="1">no</td><td rowspan="1" colspan="1">yes</td><td rowspan="1" colspan="1">yes</td><td rowspan="1" colspan="1">no</td><td rowspan="1" colspan="1">1</td><td rowspan="1" colspan="1">yes</td></tr><tr><td rowspan="1" colspan="1"><italic><tp:taxon-name><tp:taxon-name-part taxon-name-part-type="genus">Oecetis</tp:taxon-name-part> <tp:taxon-name-part taxon-name-part-type="species">struckii</tp:taxon-name-part></tp:taxon-name></italic></td><td rowspan="1" colspan="1">yes</td><td rowspan="1" colspan="1">no</td><td rowspan="1" colspan="1">yes</td><td rowspan="1" colspan="1">no</td><td rowspan="1" colspan="1">1</td><td rowspan="1" colspan="1">no</td><td rowspan="1" colspan="1"><xref ref-type="bibr" rid="B25">Wiberg-Larsen and Waringer 1998</xref></td></tr><tr><td rowspan="1" colspan="1"><italic><tp:taxon-name><tp:taxon-name-part taxon-name-part-type="genus">Oecetis</tp:taxon-name-part> <tp:taxon-name-part taxon-name-part-type="species">testacea</tp:taxon-name-part></tp:taxon-name></italic></td><td rowspan="1" colspan="1">no</td><td rowspan="1" colspan="1">yes</td><td rowspan="1" colspan="1">yes</td><td rowspan="1" colspan="1">yes</td><td rowspan="1" colspan="1">1</td><td rowspan="1" colspan="1">no</td><td rowspan="1" colspan="1"><xref ref-type="bibr" rid="B21">Wallace et al. 2003</xref>, <xref ref-type="bibr" rid="B24">Waringer and Graf 2011</xref></td></tr><tr><td rowspan="1" colspan="1"><italic><tp:taxon-name><tp:taxon-name-part taxon-name-part-type="genus">Oecetis</tp:taxon-name-part> <tp:taxon-name-part taxon-name-part-type="species">tripunctata</tp:taxon-name-part></tp:taxon-name></italic></td><td rowspan="1" colspan="1">no</td><td rowspan="1" colspan="1">yes</td><td rowspan="1" colspan="1">no</td><td rowspan="1" colspan="1">no</td><td rowspan="1" colspan="1">several</td><td rowspan="1" colspan="1">yes</td><td rowspan="1" colspan="1">present paper</td></tr></tbody></table><table-wrap-foot><fn id="TN1"><label><sup>1</sup></label><p>Larvae in brackish water; very pale head pattern may be present in some larvae (<xref ref-type="bibr" rid="B10">Lepneva 1964</xref>). Southeastern species (Pontic province, eastern plains, Caucasus, Caspic depression, Asia Minor; <xref ref-type="bibr" rid="B6">Graf et al. 2008</xref>).</p></fn><fn id="TN2"><label><sup>2</sup></label><p>In <italic><tp:taxon-name><tp:taxon-name-part taxon-name-part-type="genus">Oecetis</tp:taxon-name-part> <tp:taxon-name-part taxon-name-part-type="species">ochracea</tp:taxon-name-part></tp:taxon-name></italic> 1–4 setae are present at each side of the mesoventer; such setae are lacking in <italic><tp:taxon-name><tp:taxon-name-part taxon-name-part-type="genus">Oecetis</tp:taxon-name-part> <tp:taxon-name-part taxon-name-part-type="species">furva</tp:taxon-name-part></tp:taxon-name></italic>.</p></fn></table-wrap-foot></table-wrap><fn id="TN2"><label><sup>2</sup></label><p>In <italic><tp:taxon-name><tp:taxon-name-part taxon-name-part-type="genus">Oecetis</tp:taxon-name-part> <tp:taxon-name-part taxon-name-part-type="species">ochracea</tp:taxon-name-part></tp:taxon-name></italic> 1–4 setae are present at each side of the mesoventer; such setae are lacking in <italic><tp:taxon-name><tp:taxon-name-part taxon-name-part-type="genus">Oecetis</tp:taxon-name-part> <tp:taxon-name-part taxon-name-part-type="species">furva</tp:taxon-name-part></tp:taxon-name></italic>.</p></fn><fn id="TN1"><label><sup>1</sup></label><p>Larvae in brackish water; very pale head pattern may be present in some larvae (<xref ref-type="bibr" rid="B10">Lepneva 1964</xref>). Southeastern species (Pontic province, eastern plains, Caucasus, Caspic depression, Asia Minor; <xref ref-type="bibr" rid="B6">Graf et al. 2008</xref>).</p></fn></tp:treatment-sec><ref-list><ref id="B21"><mixed-citation xmlns:xlink="http://www.w3.org/1999/xlink" xlink:type="simple"><person-group><name name-style="western"><surname>Wallace</surname><given-names>ID</given-names></name><name name-style="western"><surname>Wallace</surname><given-names>B</given-names></name><name name-style="western"><surname>Philipson</surname><given-names>GN</given-names></name></person-group> (<year>2003</year>) <article-title>A key to the case-bearing caddis larvae of Britain and Ireland.</article-title><source>Freshwater Biological Association Scientific Publication</source><volume>61</volume>: <fpage>1</fpage>–<lpage>259</lpage>.</mixed-citation></ref><ref id="B24"><mixed-citation xmlns:xlink="http://www.w3.org/1999/xlink" xlink:type="simple"><person-group><name name-style="western"><surname>Waringer</surname><given-names>J</given-names></name><name name-style="western"><surname>Graf</surname><given-names>W</given-names></name></person-group> (<year>2011</year>) <source>Atlas of Central European <tp:taxon-name><tp:taxon-name-part taxon-name-part-type="order">Trichoptera</tp:taxon-name-part></tp:taxon-name> Larvae.</source><publisher-name>Erik Mauch Verlag</publisher-name>, <publisher-loc>Dinkelscherben</publisher-loc>, <size units="page">468 pp</size>.</mixed-citation></ref><ref id="B10"><mixed-citation xmlns:xlink="http://www.w3.org/1999/xlink" xlink:type="simple"><person-group><name name-style="western"><surname>Lepneva</surname><given-names>SG</given-names></name></person-group> (<year>1964</year>) <source>Fauna SSSR, Rucheiniki, Lichinki i kukolki podotryada tse’noshchupikovykh</source> [<trans-source xml:lang="en">Fauna of the U.S.S.R., <tp:taxon-name><tp:taxon-name-part taxon-name-part-type="order">Trichoptera</tp:taxon-name-part></tp:taxon-name>, larvae and pupae of <tp:taxon-name><tp:taxon-name-part taxon-name-part-type="suborder">Annulipalpia</tp:taxon-name-part></tp:taxon-name></trans-source>], <volume>volume II, No. 1</volume><comment>[translated by the Israel Program for Scientific Translations, Jerusalem, 1970]</comment>. <source>Trudy Zoologicheskogo Instituta Akademii Nauk SSSR</source>, <publisher-loc>Moscow/Leningrad</publisher-loc> (<series>N.S.</series>) <volume>88</volume>: <fpage>1</fpage>–<lpage>638</lpage>.</mixed-citation></ref><ref id="B25"><mixed-citation xmlns:xlink="http://www.w3.org/1999/xlink" xlink:type="simple"><person-group><name name-style="western"><surname>Wiberg-Larsen</surname><given-names>P</given-names></name><name name-style="western"><surname>Waringer</surname><given-names>J</given-names></name></person-group> (<year>1998</year>) <article-title>A re-description of the larva of <italic><tp:taxon-name><tp:taxon-name-part taxon-name-part-type="genus">Paroecetis</tp:taxon-name-part> <tp:taxon-name-part taxon-name-part-type="species">strucki</tp:taxon-name-part></tp:taxon-name></italic> (Klapálek, 1903) (<tp:taxon-name><tp:taxon-name-part taxon-name-part-type="order">Trichoptera</tp:taxon-name-part></tp:taxon-name>: <tp:taxon-name><tp:taxon-name-part taxon-name-part-type="family">Leptoceridae</tp:taxon-name-part></tp:taxon-name>), based on Danish material.</article-title><source>Aquatic Insects</source><volume>20</volume>: <fpage>231</fpage>–<lpage>238</lpage>. doi: <ext-link ext-link-type="doi" xlink:href="10.1076/aqin.20.4.231.4461" xlink:type="simple">10.1076/aqin.20.4.231.4461</ext-link></mixed-citation></ref><ref id="B6"><mixed-citation xmlns:xlink="http://www.w3.org/1999/xlink" xlink:type="simple"><person-group><name name-style="western"><surname>Graf</surname><given-names>W</given-names></name><name name-style="western"><surname>Murphy</surname><given-names>J</given-names></name><name name-style="western"><surname>Dahl</surname><given-names>J</given-names></name><name name-style="western"><surname>Zamora-Muñoz</surname><given-names>C</given-names></name><name name-style="western"><surname>López-Rodríguez</surname><given-names>MJ</given-names></name></person-group> (<year>2008</year>) <article-title>Volume 1 – <tp:taxon-name><tp:taxon-name-part taxon-name-part-type="order">Trichoptera</tp:taxon-name-part></tp:taxon-name>.</article-title> In: <person-group><name name-style="western"><surname>Schmidt-Kloiber</surname><given-names>A</given-names></name><name name-style="western"><surname>Hering</surname><given-names>D</given-names></name></person-group> (<role>Eds</role>) <source>Distribution and Ecological Preferences of European Freshwater Organisms.</source><publisher-name>Pensoft Publishers</publisher-name>, <publisher-loc>Sofia, Moscow</publisher-loc>, <size units="page">388 pp</size>.</mixed-citation></ref><ref id="B23"><mixed-citation xmlns:xlink="http://www.w3.org/1999/xlink" xlink:type="simple"><person-group><name name-style="western"><surname>Waringer</surname><given-names>J</given-names></name><name name-style="western"><surname>Graf</surname><given-names>W</given-names></name></person-group> (<year>2006</year>) <article-title>Light-trapping of <tp:taxon-name><tp:taxon-name-part taxon-name-part-type="order">Trichoptera</tp:taxon-name-part></tp:taxon-name> at the March, a lowland river in Eastern Austria.</article-title><source>Archives of Hydrobiology, Supplement Large Rivers</source><volume>16</volume>: <fpage>351</fpage>–<lpage>372</lpage>.</mixed-citation></ref><ref id="B26"><mixed-citation xmlns:xlink="http://www.w3.org/1999/xlink" xlink:type="simple"><person-group><name name-style="western"><surname>Wiggins</surname><given-names>GB</given-names></name></person-group> (<year>1996</year>) <source>Larvae of the North American Caddisfly Genera (<tp:taxon-name><tp:taxon-name-part taxon-name-part-type="order">Trichoptera</tp:taxon-name-part></tp:taxon-name>)</source> (<edition>2nd Ed</edition>). <publisher-name>University of Toronto Press</publisher-name>, <publisher-loc>Toronto</publisher-loc>, <size units="page">457 pp</size>.</mixed-citation></ref></ref-list></tp:taxon-treatment>
